# Supplementary material for: Control of Maize Sheath Blight and Elicit Induced Systemic Resistance Using Paenibacillus polymyxa Strain SF05
Source: Microorganisms. 2022 Jun 29;10(7):1318. doi: 10.3390/microorganisms10071318 (PMC9322256; doi:10.3390/microorganisms10071318)
Supplement: Supplementary file 1 [file microorganisms-10-01318-s001.zip]

Archive with 1 entries (1 files):
- microorganisms-1782218-supplementary.pdf
